# Supplementary material for: Frailty in People with HIV Is Linked to Inflammation, Bone Health, and T-Cell Exhaustion
Source: J Infect Dis. 2026 Feb 6;233(6):995–1004. doi: 10.1093/infdis/jiag046 (PMC13154846; doi:10.1093/infdis/jiag046)
Supplement: jiag046_Supplementary_Data [file jiag046_supplementary_data.zip]

Archive with 13 entries (13 files):
- Figure S1_rev.pdf
- Figure S2_rev.pdf
- Figure S3_rev.pdf
- Figure S4_rev.docx
- Figure S5_rev.docx
- Freeman Supp Table 1.xlsx
- Freeman Supp Table 2.xlsx
- Freeman Supp Table S3R.xlsx
- Freeman Supp Table S4R.xlsx
- Freeman Supp Table S5R.xlsx
- Freeman Supp Table S6R.xlsx
- Freeman Supp Table S7R.xlsx
- INFDIS_jiag046_Supp Table Captions.docx
