# Supplementary material for: Frailty in People with HIV Is Linked to Inflammation, Bone Health, and T-Cell Exhaustion
Source: J Infect Dis. 2026 Feb 6;233(6):995–1004. doi: 10.1093/infdis/jiag046 (PMC13154846; doi:10.1093/infdis/jiag046)
Supplement: jiag046_Supplementary_Data [file jiag046_supplementary_data.zip › Freeman Supp Table 1.xlsx]

## Sheet: Table S1
					NonFrail		Frail
Luminex Panel	Analyte_short	Analyte_long	Gene	Value	Median	IQR	Median	IQR
1	MCP-1	Monocyte chemoattactant protein-1/CCL2	CCL2	pg/ml	23.54	(13.02, 38.5125)	29.97	(17.595, 49.94)
1	MIP-1a	Macrophage inflammatory protein-1 alpha/CCL3	CCL3	pg/ml	16.87	(13.1825, 19.7025)	17.81	(15.255, 22.27)
1	MIP-1b	Macrophage inflammatory protein-1 beta/CCL4	CCL4	pg/ml	51.74	(41.92, 71.555)	61.56	(45.65, 81.56)
1	MIP-3b	Macrophage inflammatory protein-3 beta/CCL19	CCL19	pg/ml	311.43	(232.2225, 389.635)	462.17	(298.695, 646.195)
1	MIP-3a	Macrophage inflammatory protein-3 alpha/CCL20	CCL20	pg/ml	94.955	(40.37, 204.88)	135.16	(72.175, 212.375)
1	PD-L1	Programmed cell death ligand 1	CD274	pg/ml	13.37	(7.34, 29.7825)	19.67	(13.37, 33.89)
1	M-CSF	Macrophage-colony stimulating factor	CSF1	pg/ml	1.245	(0.54, 2.84)	2.45	(1.44, 3.68)
1	GM-CSF	Granulocyte-macrophage colony-stimulating factor	CSF2	pg/ml	1.34	(0.7825, 2.2325)	1.84	(0.86, 2.865)
1	GRO-a	Growth-regulated alpha protein	CXCL1	pg/ml	62.11	(20.7825, 128.69)	72.87	(42.825, 150.2)
1	IL-8	Interleukin-8/CXCL8	CXCL8	pg/ml	13.81	(9.7925, 19.5125)	19.1	(12.685, 28.255)
1	MIG	Monokine induced by interferon gamma/CXCL9	CXCL9	pg/ml	529.995	(416.3725, 798.935)	732.69	(354.145, 1350.5)
1	IP-10	Interferon gamma induced protein/CXCL10	CXCL10	pg/ml	2059.35	(1513.65, 2618.075)	2722.2	(1476.7, 3613.45)
1	ITAC	interferon-inducible T cell alpha chemoattractant/CXCL11	CXCL11	pg/ml	242.545	(140.93, 403.605)	374.33	(184.02, 567.84)
1	BCA-1	B cell-attracting chemokine 1/CXCL13	CXCL13	pg/ml	150.275	(105.55, 209.63)	203.28	(123.425, 268.185)
1	FABP2	Fatty acid binding protein 2	FABP2	pg/ml	173.585	(82.02, 288.095)	239.94	(121.92, 395.08)
1	IFNg	Interferon gamma	IFNG	pg/ml	28.18	(19.895, 36.88)	28.18	(22.95, 42.75)
1	IL-1a	Interleukin-1 alpha	IL1A	pg/ml	2.52	(1.64, 4.19)	2.52	(1.645, 4.79)
1	IL-1b	Interleukin-1 beta	IL1B	pg/ml	0.42	(0.42, 2.665)	1.82	(0.42, 4.7)
1	IL-1RA	Interleukin-1 receptor antagonist	IL1RN	pg/ml	18.72	(14.1, 66.545)	28.19	(14.1, 59.825)
1	IL-2	Interleukin-2	IL2	pg/ml	20.395	(9.1225, 59.6825)	18.89	(6.48, 43.61)
1	IL-4	Interleukin-4	IL4	pg/ml	13.97	(9.91, 28.95)	20.56	(9.91, 31.46)
1	IL-6	Interleukin-6	IL6	pg/ml	3.9	(2.16, 7.37)	7.8	(4.06, 12.09)
1	IL-7	Interleukin-7	IL7	pg/ml	22.585	(13.37, 40.3275)	24.25	(17.79, 37.635)
1	IL-10	Interleukin-10	IL10	pg/ml	2.23	(2.23, 7.6325)	6.25	(2.23, 20.66)
1	IL-12p70	Interleukin-12 p70	IL12A	pg/ml	1.76	(0.49, 8.815)	2.81	(0.49, 16.88)
1	IL-13	Interleukin-13	IL13	pg/ml	29.39	(29.39, 29.39)	29.39	(29.39, 50.34)
1	IL-15	Interleukin-15	IL15	pg/ml	0.425	(0.2475, 0.67)	0.62	(0.36, 0.95)
1	IL-16	Interleukin-16	IL16	pg/ml	301.515	(230.4775, 402.3675)	322.59	(229.635, 397.835)
1	IL-17A	Interleukin-17A	IL17A	pg/ml	2.41	(1.72, 3.45)	3.1	(2.07, 4.515)
1	IL-18	Interleukin-18	IL18	pg/ml	29.795	(20.825, 52.9525)	33.35	(22.255, 53.38)
1	IL-21	Interleukin-21	IL21	pg/ml	142.82	(76.19, 218.86)	142.82	(85.67, 201.32)
1	IL-22	Interleukin-22	IL22	pg/ml	3.3	(3.3, 10.93)	3.3	(3.3, 16.555)
1	TGF-b	Transforming growth factor beta	TGFB1	pg/ml	5.55	(5.55, 48.93)	21.71	(5.55, 79.37)
1	TNF	Tumor necrosis factor	TNF	pg/ml	7.4	(4.32, 10.96)	8.68	(5.98, 12.99)
1	OPG	Osteoprotegerin	TNFRSF11B	pg/ml	185.21	(122.6475, 217.9175)	235.11	(138.175, 331.665)
1	TRAIL	TNF-related apoptosis-inducing ligand	TNFSF10	pg/ml	146.79	(109.305, 197.6525)	171.2	(106.3, 217.225)
1	VEGF	Vascular endothelial growth factor	VEGFA	pg/ml	122.565	(73.1925, 186.31)	148.23	(102.16, 217.91)
2	BDNF	Brain-derived neurotropic factor	BDNF	pg/ml	1699.2	(854.9925, 4064.575)	1478.2	(1007.47, 3140.05)
2	Eotaxin	Eotaxin/CCL11	CCL11	pg/ml	754.23	(613.8175, 902.8275)	907.5	(699.68, 1140.15)
2	CRP	C-reactive protein	CRP	pg/ml	2681154	(1124850, 5416200)	4920600	(1845550, 8066050)
2	G-CSF	Granulocyte-colony stimulating factor	CSF3	pg/ml	2.25	(2.25, 4.3575)	2.44	(2.25, 11.38)
2	Fractalkine	Fractalkine/CX3CL1	CX3CL1	pg/ml	76.92	(17.75, 305.6675)	241.19	(17.75, 607.215)
2	EGF	Epidermal growth factor	EGF	pg/ml	38.95	(16.3025, 74.42)	44.56	(24.52, 79.755)
2	bFGF	Basic fibroblast growth factor	FGF2	pg/ml	10.51	(1.96, 22.9225)	22.25	(6.085, 42.515)
2	HGF	Hepatocyte growth factor	HGF	pg/ml	503.48	(379.43, 667.1975)	640.69	(526.865, 940.72)
2	HMGB1	High mobility group box 1	HMGB1	pg/ml	2408.6	(210.86, 4844.275)	2408.6	(105.43, 9964.25)
2	ICAM-1	Intercellular adhesion molecule 1	ICAM1	pg/ml	12714	(9334.45, 22299.25)	16204	(10214, 21009.5)
2	IGF1	Insulin-like growth factor 1	IGF1	pg/ml	4620.6	(3628.825, 5021.025)	4864.4	(3843.4, 5867.75)
2	IGFBP1	Insulin-like growth factor binding protein 1	IGFBP1	pg/ml	2000.15	(1143.05, 3499.3)	2196	(1027.845, 3938.85)
2	IL-33	Interleukin-33	IL33	pg/ml	4.19	(2.735, 6.4925)	4.49	(2.91, 6.68)
2	Leptin	Leptin	LEP	pg/ml	8815.95	(2879.8, 18016)	10353	(6580.7, 25157)
2	Gal-1	Galectin-1	LGALS1	pg/ml	5724.95	(3645.025, 8908.475)	6153.4	(4390.9, 9031.6)
2	MIF	Macrophage migration inhibitory factor	MIF	pg/ml	388.155	(280.2225, 513.63)	330.42	(269.315, 489.06)
2	MMP1	Matrix metalloproteinase 1	MMP1	pg/ml	825.265	(500.955, 1210.575)	686.11	(486.06, 1095.1)
2	MMP2	Matrix metalloproteinase 2	MMP2	pg/ml	5674.7	(4726.3, 6807.05)	5800.3	(4302.95, 8715.8)
2	MMP7	Matrix metalloproteinase 7	MMP7	pg/ml	1100.2	(734.595, 1528.025)	1471.7	(993.2, 2170.6)
2	MPO	Myeloperoxidase	MPO	pg/ml	742.985	(500.565, 1127.575)	800.59	(508.695, 1080.5)
2	uPA	Urokinase-type plasminogen activator	PLAU	pg/ml	643.285	(428.3475, 861.5825)	668.28	(481.635, 950.32)
2	uPAR	Urokinase-type plasminogen activator surface receptor	PLAUR	pg/ml	393.76	(336.865, 498.52)	460.46	(361.66, 617.545)
2	PTX3	Pentraxin-3	PTX3	pg/ml	629.74	(477.9125, 1049.075)	933.79	(688.225, 1294.3)
2	CalA	Calgranulin A	S100A8	pg/ml	712.31	(552.48, 984.7725)	736.95	(534.92, 965.15)
2	CalB	Calgranulin B	S100A9	pg/ml	123.35	(52.48, 574.96)	304.16	(122.33, 833.985)
2	CalC	Calgranulin C	S100A12	pg/ml	12.94	(9.54, 19.28)	13.45	(10.05, 20.455)
2	Serpin E	Serpin E	SERPINE1	pg/ml	79020	(58902, 115667.75)	84683	(57119.5, 108993.5)
2	TFPI	Tissue factor pathway inhibitor	TFPI	pg/ml	12930	(10643.75, 16547.25)	12685	(10108.5, 16962.5)
2	BAFF	B cell activating factor	TNFSF13B	pg/ml	917.715	(511.655, 1524.75)	1228	(591, 2139.2)
3	Adiponectin	Adiponectin	ADIPOQ	pg/ml	1.07376e+06	(662795, 2044325)	1417560	(697310, 2521425)
3	Angiogenin	Angiogenin	ANG	pg/ml	298919	(225642.75, 454846)	279798	(225471.5, 403531.5)
3	RANTES	Regulated upon activation, normal T cell expressed and secreted	CCL5	pg/ml	99516.8	(54959.875, 166853.75)	106901	(71073.3, 155115.5)
3	sCD14	soluble CD14	CD14	pg/ml	625823	(458645, 788951)	652171	(496749, 853050)
3	sCD163	soluble CD163	CD163	pg/ml	215220	(152606.75, 268938.5)	228864	(151515.5, 342329.5)
3	LBP	Lipopolysaccharide-binding protein	LBP	pg/ml	10500000	(7376250, 16000000)	12000000	(7444190, 19500000)
3	MMP9	Matrix metalloproteinase 9	MMP9	pg/ml	3986.65	(2822.325, 5617.25)	3864	(2867.2, 6030.05)
3	TIMP1	Tissue inhibitor of metalloproteinases 1	TIMP1	pg/ml	68616.2	(54423.275, 89614.775)	90230.1	(72305.2, 116117.5)
3	VCAM1	Vascular cell adhesion molecule 1	VCAM1	pg/ml	59911	(47475.25, 74420.25)	61313	(54912.5, 72554.5)
