# Supplementary material for: Frailty in People with HIV Is Linked to Inflammation, Bone Health, and T-Cell Exhaustion
Source: J Infect Dis. 2026 Feb 6;233(6):995–1004. doi: 10.1093/infdis/jiag046 (PMC13154846; doi:10.1093/infdis/jiag046)
Supplement: jiag046_Supplementary_Data [file jiag046_supplementary_data.zip › Freeman Supp Table 2.xlsx]

## Sheet: Table S2
	Model 1				Model 2				Model 3
Analyte	Effect Size	95% CI	P	Psummary	Effect Size	95% CI	P	Psummary	Effect Size	95% CI	P	Psummary
HGF	0.743381	(0.39, 1.11)	<0.0001	****	0.761878	(0.4, 1.13)	<0.0001	****	0.785072	(0.41, 1.17)	<0.0001	****
MIP-3b	0.655911	(0.3, 1.02)	0.0005	***	0.629273	(0.27, 0.99)	0.0008	***	0.509923	(0.13, 0.9)	0.009	**
OPG	0.608002	(0.25, 0.98)	0.0012	**	0.601427	(0.24, 0.98)	0.0016	**	0.544951	(0.16, 0.94)	0.0065	**
IL-6	0.601522	(0.24, 0.97)	0.0013	**	0.60612	(0.25, 0.97)	0.0011	**	0.530716	(0.16, 0.91)	0.0063	**
M-CSF	0.577067	(0.22, 0.94)	0.0021	**	0.5516	(0.2, 0.91)	0.0025	**	0.564063	(0.19, 0.95)	0.0038	**
MMP7	0.531823	(0.17, 0.9)	0.0044	**	0.497644	(0.14, 0.87)	0.008	**	0.481778	(0.1, 0.87)	0.0147	*
PTX3	0.530598	(0.17, 0.9)	0.0044	**	0.560749	(0.2, 0.93)	0.0031	**	0.610771	(0.22, 1.01)	0.0026	**
BAFF	0.49217	(0.13, 0.86)	0.0082	**	0.499239	(0.14, 0.87)	0.0084	**	0.555273	(0.17, 0.95)	0.0062	**
uPAR	0.480046	(0.12, 0.85)	0.0099	**	0.437518	(0.08, 0.81)	0.0196	*	0.375214	(-0.02, 0.77)	0.06	ns
IL-15	0.462795	(0.11, 0.83)	0.0128	*	0.438412	(0.08, 0.81)	0.019	*	0.398643	(0.02, 0.79)	0.0442	*
Eotaxin	0.456035	(0.1, 0.82)	0.0142	*	0.487465	(0.12, 0.86)	0.01	**	0.380128	(-0.01, 0.77)	0.0532	ns
G-CSF	0.433131	(0.08, 0.8)	0.0195	*	0.400269	(0.04, 0.77)	0.0334	*	0.370464	(-0.02, 0.76)	0.0589	ns
IL-17A	0.421604	(0.06, 0.79)	0.023	*	0.402038	(0.04, 0.77)	0.0325	*	0.376041	(-0.02, 0.77)	0.0598	ns
IFNg	0.419189	(0.06, 0.79)	0.0237	*	0.415139	(0.05, 0.79)	0.0276	*	0.435889	(0.05, 0.83)	0.0286	*
sCD163	0.411424	(0.05, 0.78)	0.0264	*	0.430827	(0.08, 0.79)	0.0185	*	0.398974	(0.02, 0.79)	0.0409	*
IL-8	0.404834	(0.05, 0.77)	0.0286	*	0.397096	(0.03, 0.77)	0.0354	*	0.393692	(-0.01, 0.79)	0.0501	ns
uPA	0.398828	(0.04, 0.77)	0.0311	*	0.412684	(0.05, 0.79)	0.0282	*	0.534961	(0.15, 0.93)	0.0072	**
bFGF	0.384913	(0.03, 0.75)	0.0376	*	0.381022	(0.02, 0.76)	0.0435	*	0.376069	(-0.03, 0.78)	0.0631	ns
TNF	0.376962	(0.02, 0.75)	0.0418	*	0.323226	(-0.04, 0.68)	0.0738	ns	0.25218	(-0.13, 0.63)	0.187	ns
GM-CSF	0.353961	(-0.01, 0.72)	0.0558	ns	0.325089	(-0.03, 0.68)	0.0708	ns	0.315201	(-0.07, 0.7)	0.1013	ns
IP-10	0.339249	(-0.03, 0.71)	0.0663	ns	0.318724	(-0.05, 0.69)	0.0833	ns	0.260075	(-0.13, 0.65)	0.1847	ns
MIP-1a	0.337279	(-0.03, 0.7)	0.0676	ns	0.327051	(-0.05, 0.7)	0.0818	ns	0.332947	(-0.07, 0.73)	0.0967	ns
IGF1	0.327989	(-0.04, 0.7)	0.0757	ns	0.286928	(-0.08, 0.66)	0.1222	ns	0.294794	(-0.1, 0.69)	0.1389	ns
MCP-1	0.317461	(-0.05, 0.69)	0.0858	ns	0.327162	(-0.05, 0.7)	0.0823	ns	0.317379	(-0.08, 0.72)	0.1124	ns
ITAC	0.308745	(-0.06, 0.68)	0.0942	ns	0.308528	(-0.06, 0.68)	0.0995	ns	0.188467	(-0.2, 0.58)	0.3363	ns
LBP	0.294869	(-0.11, 0.7)	0.1484	ns	0.292218	(-0.12, 0.71)	0.1592	ns	0.228002	(-0.21, 0.66)	0.2976	ns
MIG	0.289524	(-0.08, 0.66)	0.1166	ns	0.263905	(-0.11, 0.64)	0.1601	ns	0.167163	(-0.23, 0.56)	0.4008	ns
IL-22	0.28219	(-0.09, 0.65)	0.1261	ns	0.288559	(-0.08, 0.65)	0.1161	ns	0.286638	(-0.1, 0.68)	0.1431	ns
MIP-3a	0.274393	(-0.09, 0.64)	0.1372	ns	0.272341	(-0.09, 0.64)	0.1358	ns	0.277813	(-0.11, 0.67)	0.1545	ns
PD-L1	0.268861	(-0.1, 0.64)	0.1446	ns	0.308532	(-0.06, 0.68)	0.0955	ns	0.214148	(-0.18, 0.6)	0.2737	ns
FABP2	0.2588	(-0.11, 0.63)	0.1609	ns	0.272046	(-0.09, 0.64)	0.138	ns	0.246538	(-0.14, 0.64)	0.2081	ns
sCD14	0.242589	(-0.12, 0.61)	0.1843	ns	0.248507	(-0.12, 0.62)	0.1808	ns	0.165841	(-0.22, 0.55)	0.3885	ns
IL-10	0.218677	(-0.15, 0.59)	0.2354	ns	0.205146	(-0.17, 0.58)	0.2731	ns	0.155383	(-0.24, 0.56)	0.4374	ns
TGF-b	0.200762	(-0.17, 0.57)	0.2758	ns	0.197424	(-0.17, 0.56)	0.2767	ns	0.177872	(-0.21, 0.57)	0.3593	ns
TRAIL	0.192614	(-0.17, 0.56)	0.295	ns	0.132855	(-0.23, 0.49)	0.4584	ns	0.122446	(-0.26, 0.51)	0.5233	ns
Leptin	0.191365	(-0.18, 0.56)	0.2987	ns	0.160179	(-0.16, 0.48)	0.3192	ns	0.101239	(-0.24, 0.45)	0.555	ns
BCA-1	0.174182	(-0.19, 0.54)	0.3443	ns	0.139672	(-0.23, 0.51)	0.4544	ns	0.0599757	(-0.33, 0.45)	0.7594	ns
MIP-1b	0.16836	(-0.2, 0.54)	0.3609	ns	0.172478	(-0.2, 0.54)	0.3541	ns	0.149513	(-0.25, 0.55)	0.4525	ns
Fractalkine	0.164748	(-0.2, 0.53)	0.3715	ns	0.151214	(-0.22, 0.53)	0.4204	ns	0.131591	(-0.27, 0.53)	0.5114	ns
CalC	0.162041	(-0.21, 0.53)	0.3781	ns	0.162872	(-0.21, 0.53)	0.3803	ns	0.135242	(-0.26, 0.53)	0.4928	ns
IGFBP1	0.15087	(-0.22, 0.52)	0.4117	ns	0.142229	(-0.23, 0.51)	0.4448	ns	0.193451	(-0.2, 0.59)	0.3315	ns
IL-1a	0.150444	(-0.22, 0.52)	0.4133	ns	0.144655	(-0.22, 0.51)	0.4309	ns	0.209989	(-0.18, 0.6)	0.2845	ns
CalB	0.146488	(-0.22, 0.51)	0.4263	ns	0.13789	(-0.24, 0.51)	0.4617	ns	0.157289	(-0.24, 0.56)	0.4328	ns
IL-13	0.144149	(-0.22, 0.51)	0.4331	ns	0.155867	(-0.21, 0.52)	0.3956	ns	0.17057	(-0.22, 0.56)	0.3834	ns
IL-18	0.132009	(-0.24, 0.5)	0.4728	ns	0.188375	(-0.18, 0.55)	0.304	ns	0.11683	(-0.27, 0.5)	0.5454	ns
CalA	0.131765	(-0.24, 0.5)	0.4732	ns	0.149198	(-0.22, 0.52)	0.4239	ns	0.132204	(-0.27, 0.53)	0.5084	ns
Serpin E	0.120621	(-0.25, 0.49)	0.5114	ns	0.146388	(-0.23, 0.52)	0.4324	ns	-0.0978374	(-0.5, 0.3)	0.6221	ns
VEGF	0.105099	(-0.26, 0.47)	0.5679	ns	0.0986596	(-0.27, 0.47)	0.5947	ns	0.0337944	(-0.36, 0.43)	0.8642	ns
TIMP1	0.10319	(-0.27, 0.47)	0.5757	ns	0.141297	(-0.23, 0.52)	0.4494	ns	0.0615479	(-0.33, 0.45)	0.7522	ns
GRO-a	0.0986763	(-0.27, 0.47)	0.5912	ns	0.0336486	(-0.33, 0.39)	0.8515	ns	0.0571007	(-0.32, 0.44)	0.7635	ns
CRP	0.0972693	(-0.29, 0.48)	0.6137	ns	0.0923134	(-0.3, 0.49)	0.6386	ns	-0.0157941	(-0.43, 0.39)	0.9387	ns
HMGB1	0.0831016	(-0.28, 0.45)	0.6511	ns	0.0869603	(-0.28, 0.46)	0.6381	ns	0.0688971	(-0.32, 0.46)	0.7245	ns
IL-16	0.0827224	(-0.29, 0.45)	0.6528	ns	0.0466038	(-0.33, 0.42)	0.8028	ns	-0.147135	(-0.53, 0.24)	0.4442	ns
TFPI	0.0769404	(-0.29, 0.44)	0.6754	ns	0.0817755	(-0.29, 0.46)	0.6626	ns	0.0349814	(-0.37, 0.44)	0.8611	ns
MMP2	0.0743673	(-0.29, 0.44)	0.6861	ns	0.0644707	(-0.31, 0.44)	0.7315	ns	0.107303	(-0.29, 0.51)	0.5922	ns
IL-4	0.074251	(-0.29, 0.44)	0.6863	ns	0.0498542	(-0.32, 0.42)	0.7853	ns	0.0620337	(-0.33, 0.45)	0.751	ns
IL-1b	0.0699151	(-0.3, 0.44)	0.7043	ns	0.0757001	(-0.3, 0.45)	0.6838	ns	0.0227697	(-0.37, 0.42)	0.9077	ns
MIF	0.0695364	(-0.3, 0.44)	0.7047	ns	0.057425	(-0.31, 0.43)	0.7554	ns	0.11769	(-0.28, 0.51)	0.5488	ns
IL-33	0.0683261	(-0.3, 0.44)	0.71	ns	0.0587241	(-0.31, 0.43)	0.7511	ns	-0.0391675	(-0.43, 0.35)	0.841	ns
EGF	0.0529829	(-0.32, 0.42)	0.7732	ns	0.0611357	(-0.31, 0.43)	0.7432	ns	0.119662	(-0.28, 0.52)	0.5472	ns
VCAM1	0.0198823	(-0.35, 0.39)	0.9139	ns	0.0388908	(-0.33, 0.41)	0.8334	ns	-0.0418538	(-0.43, 0.35)	0.8296	ns
IL-7	0.0106115	(-0.36, 0.38)	0.954	ns	0.0173828	(-0.35, 0.38)	0.9243	ns	0.055604	(-0.33, 0.45)	0.7755	ns
IL-21	-0.00937392	(-0.38, 0.36)	0.9593	ns	0.0132071	(-0.36, 0.38)	0.943	ns	0.0420759	(-0.35, 0.44)	0.8314	ns
IL-1RA	-0.0227088	(-0.39, 0.35)	0.9018	ns	-0.0260329	(-0.4, 0.34)	0.8877	ns	-0.0159626	(-0.41, 0.38)	0.9356	ns
ICAM-1	-0.0246168	(-0.39, 0.34)	0.8935	ns	-0.052507	(-0.43, 0.32)	0.778	ns	0.0937298	(-0.3, 0.48)	0.6306	ns
IL-12p70	-0.0274025	(-0.4, 0.34)	0.8816	ns	-0.000976705	(-0.37, 0.37)	0.9958	ns	0.0906129	(-0.3, 0.49)	0.6463	ns
MPO	-0.0338847	(-0.4, 0.33)	0.8536	ns	-0.0483797	(-0.42, 0.32)	0.7951	ns	0.000552186	(-0.4, 0.4)	0.9978	ns
Gal-1	-0.0358788	(-0.4, 0.33)	0.8454	ns	-0.101141	(-0.47, 0.27)	0.5813	ns	-0.146939	(-0.54, 0.24)	0.4517	ns
MMP9	-0.0459127	(-0.41, 0.32)	0.8028	ns	-0.0198164	(-0.39, 0.35)	0.9153	ns	-0.0543087	(-0.45, 0.34)	0.7849	ns
IL-2	-0.0496539	(-0.42, 0.32)	0.7869	ns	-0.0365448	(-0.41, 0.33)	0.8433	ns	-0.115673	(0.51, 0.28)	0.5561	ns
RANTES	-0.0622292	(-0.43, 0.31)	0.7352	ns	-0.0510823	(-0.42, 0.32)	0.7842	ns	-0.0557477	(-0.45, 0.34)	0.7786	ns
MMP1	-0.111431	(-0.48, 0.26)	0.5442	ns	-0.0860427	(-0.45, 0.28)	0.639	ns	-0.10635	(-0.5, 0.29)	0.5882	ns
Adiponectin	-0.11964	(-0.5, 0.26)	0.5319	ns	-0.070656	(-0.45, 0.31)	0.7079	ns	-0.0316791	(-0.43, 0.37)	0.8742	ns
Angiogenin	-0.230282	(-0.59, 0.13)	0.1975	ns	-0.260144	(-0.62, 0.1)	0.1527	ns	-0.360365	(-0.73, 0.01)	0.0554	ns
BDNF	-0.293078	(-0.66, 0.08)	0.1134	ns	-0.303105	(-0.68, 0.07)	0.1089	ns	-0.333441	(-0.73, 0.06)	0.0958	ns
