# Supplementary material for: Frailty in People with HIV Is Linked to Inflammation, Bone Health, and T-Cell Exhaustion
Source: J Infect Dis. 2026 Feb 6;233(6):995–1004. doi: 10.1093/infdis/jiag046 (PMC13154846; doi:10.1093/infdis/jiag046)
Supplement: jiag046_Supplementary_Data [file jiag046_supplementary_data.zip › Freeman Supp Table S3R.xlsx]

## Sheet: Table S3
	Model 4 (Model 3 + smoking)
Analyte	Effect Size	95% CI	P	Psummary
HGF	0.766282	(0.38, 1.15)	0.0001	***
PTX3	0.624402	(0.23, 1.02)	0.0022	**
BAFF	0.565839	(0.17, 0.96)	0.0056	**
M-CSF	0.545098	(0.17, 0.92)	0.0052	**
uPA	0.542675	(0.15, 0.93)	0.0069	**
OPG	0.518483	(0.13, 0.91)	0.0093	**
IL-6	0.503786	(0.13, 0.88)	0.0091	**
MIP-3b	0.466679	(0.09, 0.84)	0.0144	*
MMP7	0.454035	(0.07, 0.84)	0.0209	*
IFNg	0.400943	(0.02, 0.79)	0.0417	*
Eotaxin	0.399994	(0.01, 0.79)	0.0425	*
bFGF	0.395173	(0.00, 0.79)	0.0516	ns
G-CSF	0.386322	(0.00, 0.77)	0.05	*
sCD163	0.385162	(0.00, 0.77)	0.0494	*
IL-8	0.379145	(-0.02, 0.78)	0.0603	ns
IL-15	0.357216	(-0.02, 0.74)	0.0659	ns
IL-17A	0.352248	(-0.04, 0.74)	0.0775	ns
uPAR	0.340518	(-0.05, 0.73)	0.0843	ns
MIP-1a	0.322479	(-0.07, 0.72)	0.11	ns
IGF1	0.306557	(-0.09, 0.70)	0.1263	ns
MCP-1	0.290979	(-0.10, 0.68)	0.1444	ns
GM-CSF	0.276352	(-0.10, 0.65)	0.1437	ns
IL-22	0.268641	(-0.12, 0.66)	0.1712	ns
MIP-3a	0.252407	(-0.13, 0.64)	0.1946	ns
PD-L1	0.251701	(-0.13, 0.63)	0.1926	ns
FABP2	0.233759	(-0.15, 0.62)	0.2353	ns
IP-10	0.228702	(-0.15, 0.61)	0.2399	ns
TNF	0.22823	(-0.15, 0.60)	0.2315	ns
LBP	0.213509	(-0.22, 0.65)	0.332	ns
IL-1a	0.196505	(-0.19, 0.59)	0.3193	ns
TGF-b	0.184866	(-0.20, 0.57)	0.3446	ns
IGFBP1	0.180677	(-0.21, 0.58)	0.3671	ns
sCD14	0.174917	(-0.21, 0.56)	0.3665	ns
ITAC	0.17439	(-0.21, 0.56)	0.376	ns
CalB	0.167775	(-0.23, 0.57)	0.406	ns
IL-13	0.162801	(-0.23, 0.55)	0.4088	ns
MIG	0.14365	(-0.25, 0.54)	0.4703	ns
IL-10	0.141797	(-0.26, 0.54)	0.4809	ns
CalC	0.138462	(-0.25, 0.53)	0.4861	ns
CalA	0.137313	(-0.26, 0.54)	0.4956	ns
MIP-1b	0.133004	(-0.26, 0.53)	0.5058	ns
Fractalkine	0.124866	(-0.27, 0.52)	0.5363	ns
EGF	0.121604	(-0.27, 0.52)	0.5441	ns
ICAM-1	0.111571	(-0.28, 0.50)	0.5685	ns
Serpin E	0.107059	(-0.29, 0.50)	0.5923	ns
Leptin	0.106825	(-0.23, 0.45)	0.5366	ns
IL-18	0.104943	(-0.28, 0.49)	0.5893	ns
MIF	0.0993974	(-0.29, 0.49)	0.6137	ns
HMGB1	0.0971942	(-0.29, 0.48)	0.6176	ns
MMP2	0.0953903	(-0.30, 0.49)	0.636	ns
IL-12p70	0.0931315	(-0.30, 0.49)	0.64	ns
TRAIL	0.0819753	(-0.29, 0.45)	0.6632	ns
TIMP1	0.0683521	(-0.32, 0.46)	0.7279	ns
GRO-a	0.0497329	(-0.33, 0.43)	0.7949	ns
IL-4	0.0436919	(-0.34, 0.43)	0.8237	ns
IL-21	0.0408753	(-0.35, 0.43)	0.8375	ns
IL-7	0.0370988	(-0.35, 0.42)	0.8495	ns
BCA-1	0.029177	(-0.36, 0.41)	0.8808	ns
MPO	0.0249813	(-0.37, 0.42)	0.8999	ns
VEGF	0.021227	(-0.37, 0.41)	0.9149	ns
IL-1b	0.0191525	(-0.37, 0.41)	0.923	ns
TFPI	0.0118829	(-0.38, 0.41)	0.9526	ns
Adiponectin	0.00309952	(-0.39, 0.40)	0.9875	ns
CRP	-0.00470096	(-0.41, 0.40)	0.9818	ns
IL-33	-0.0133397	(-0.40, 0.37)	0.9454	ns
IL-1RA	-0.0351374	(-0.43, 0.36)	0.8593	ns
RANTES	-0.0513051	(-0.45, 0.34)	0.7975	ns
MMP9	-0.0637971	(-0.46, 0.33)	0.7502	ns
VCAM1	-0.0642403	(-0.45, 0.32)	0.7414	ns
IL-2	-0.108803	(-0.50, 0.28)	0.5827	ns
MMP1	-0.125427	(-0.51, 0.26)	0.5243	ns
Gal-1	-0.185655	(-0.57, 0.19)	0.3348	ns
IL-16	-0.187047	(-0.56, 0.19)	0.3227	ns
BDNF	-0.335755	(-0.73, 0.06)	0.0963	ns
Angiogenin	-0.3627	(-0.73, 0.01)	0.0558	ns
