# Supplementary material for: Frailty in People with HIV Is Linked to Inflammation, Bone Health, and T-Cell Exhaustion
Source: J Infect Dis. 2026 Feb 6;233(6):995–1004. doi: 10.1093/infdis/jiag046 (PMC13154846; doi:10.1093/infdis/jiag046)
Supplement: jiag046_Supplementary_Data [file jiag046_supplementary_data.zip › Freeman Supp Table S4R.xlsx]

## Sheet: Table S4
Analyte	Gene	NFkB Target	Senescence-Associated Secretory Phenotype (SASP) Component	Pattern		Pattern Key	Number of Proteins in Pattern	NFkB	SASP
HGF	HGF	No	Yes	1		1	7/19 (36.8%)	No	Yes
MIP-3b	CCL19	Yes	No	2		2	3/19 (15.8%)	Yes	No
OPG	TNFRSF11B	No	Yes	1		3	8/19 (42.1%)	Yes	Yes
IL-6	IL6	Yes	Yes	3		4	1/19 (5.3%)	No	No
M-CSF	CSF1	Yes	No	2
MMP7	MMP7	No	Yes	1
PTX3	PTX3	No	Yes	1
BAFF	TNFSF13B	Yes	Yes	3
uPAR	PLAUR	Yes	Yes	3
IL-15	IL15	No	Yes	1
Eotaxin	CCL11	Yes	Yes	3
G-CSF	CSF3	No	Yes	1
IL-17A	IL17A	Yes	No	2
IFNg	IFNG	Yes	Yes	3
sCD163	CD163	No	No	4
IL-8	CXCL8	Yes	Yes	3
uPA	PLAU	Yes	Yes	3
bFGF	FGF2	No	Yes	1
TNF	TNF	Yes	Yes	3
