# Supplementary material for: Frailty in People with HIV Is Linked to Inflammation, Bone Health, and T-Cell Exhaustion
Source: J Infect Dis. 2026 Feb 6;233(6):995–1004. doi: 10.1093/infdis/jiag046 (PMC13154846; doi:10.1093/infdis/jiag046)
Supplement: jiag046_Supplementary_Data [file jiag046_supplementary_data.zip › Freeman Supp Table S5R.xlsx]

## Sheet: Table S5
		NonFrail		Frail
T cell phenotype	Value	Median	IQR	Median	IQR
CD4	Percent of CD3	50.85	(42.75, 58.07)	51	(36.1, 55)
CD4_p16	Mean fluorescence intensity of CD4	105	(99.9, 110)	107	(101.5, 113)
CD4_PD1	Percent of CD4	18.95	(14.65, 25.7)	25.8	(21.47, 31.45)
CD4_CD101	Percent of CD4	30.15	(20.2, 43.97)	23.05	(15.8, 37.9)
CD4_TIGIT	Percent of CD4	18.35	(15.15, 21.92)	22	(18.27, 30.75)
CD4_naive	Percent of CD4	43.7	(30.15, 51.55)	30.15	(17.85, 38.85)
CD4_Tcm	Percent of CD4	26.3	(22.77, 32.15)	29.25	(23.57, 33.37)
CD4_Tem	Percent of CD4	25.3	(18, 33.1)	32.05	(24.45, 43.27)
CD4_Temra	Percent of CD4	4.27	(2.66, 6.18)	3.81	(2.46, 6.78)
CD4_CX3CR1-CCR7+	Percent of CD4	66	(57.27, 71.82)	58.55	(44.92, 67.87)
CD4_CX3CR1+CCR7+	Percent of CD4	0.9	(0.68, 1.08)	0.77	(0.59, 1.1)
CD4_CX3CR1+CCR7-	Percent of CD4	2.535	(1.33, 6.23)	2.45	(1.32, 5.9)
CD4_CX3CR1-CCR7-	Percent of CD4	29.65	(24.7, 35.55)	34.8	(28.17, 45.35)
CD4_TCF1-TOX+	Percent of CD4	6.04	(4.43, 6.81)	6.56	(4.5, 8.09)
CD4_TCF1+TOX+	Percent of CD4	4.16	(2.76, 5.14)	4.42	(3.26, 5.92)
CD4_TCF1+TOX-	Percent of CD4	36.8	(27.3, 43.2)	39.9	(29.15, 47.8)
CD4_TCF1-TOX-	Percent of CD4	51	(45.6, 62.1)	48.3	(41.3, 58.9)
CD4_CD57-CD28+	Percent of CD4	93.5	(86.02, 96.35)	93.2	(87.02, 96.3)
CD4_CD57+CD28+	Percent of CD4	1.85	(1.18, 2.83)	1.98	(1.42, 2.79)
CD4_CD57+CD28-	Percent of CD4	0.825	(0.37, 1.78)	0.735	(0.37, 1.51)
CD4_CD57-CD28-	Percent of CD4	3.18	(1.57, 8.2)	3.2	(1.5, 8.33)
CD4_CD57_CD101	Percent of CD4	23.8	(3.36, 36.6)	16.7	(1.6, 37.65)
CD4_CD57_CX3CR1	Percent of CD4 CD57	44.55	(30.5, 53.85)	46.45	(36.8, 57)
CD4_Tinflamm	Percent of CD4	1.38132	(0.63, 3.75)	1.15071	(0.55, 4.21)
CD8	Percent of CD3	44.65	(37.35, 51.7)	44.8	(39.4, 58.32)
CD8_p16	Mean fluorescence intensity of CD8	114	(109, 119)	114	(109, 121)
CD8_PD1	Percent of CD8	12.5	(8.54, 18.8)	13.7	(9.73, 19.12)
CD8_CD101	Percent of CD8	52.4	(22.1, 68.7)	45.3	(18.67, 66.45)
CD8_TIGIT	Percent of CD8	41.2	(32.65, 49.52)	46.9	(33.37, 53.8)
CD8_naive	Percent of CD8	18.5	(12.75, 33.5)	9.875	(6.98, 25.22)
CD8_Tcm	Percent of CD8	3.59	(2.68, 4.85)	4.32	(2.46, 6.28)
CD8_Tem	Percent of CD8	31.2	(26.52, 38.9)	34.3	(26.7, 43.52)
CD8_Temra	Percent of CD8	41.05	(30.85, 49.07)	42.8	(30.95, 57.15)
CD8_CX3CR1-CCR7+	Percent of CD8	18.75	(11.82, 33.9)	11.6	(6.35, 21.87)
CD8_CX3CR1+CCR7+	Percent of CD8	0.81	(0.53, 1.36)	0.52	(0.23, 0.93)
CD8_CX3CR1+CCR7-	Percent of CD8	20.7	(14.05, 29.62)	21.9	(15.22, 32.15)
CD8_CX3CR1-CCR7-	Percent of CD8	52.05	(44.52, 60.55)	59.4	(52.5, 67.95)
CD8_TCF1-TOX+	Percent of CD8	8.6	(6.8, 11.5)	10	(7.57, 13.7)
CD8_TCF1+TOX+	Percent of CD8	5.44	(3.95, 7.15)	6.12	(3.86, 8.34)
CD8_TCF1+TOX-	Percent of CD8	30.7	(23.4, 35.8)	28.7	(20.9, 37)
CD8_TCF1-TOX-	Percent of CD8	54.4	(46.7, 59.8)	52	(45, 61.6)
CD8_CD57-CD28+	Percent of CD8	53.25	(39.8, 61.95)	50.5	(37.37, 61.42)
CD8_CD57+CD28+	Percent of CD8	4.54	(3.3, 5.58)	4.685	(2.88, 6.17)
CD8_CD57+CD28-	Percent of CD8	10.85	(7.73, 16.7)	13.2	(8.56, 17.87)
CD8_CD57-CD28-	Percent of CD8	29.5	(19.65, 39.7)	30.2	(20.2, 40.92)
CD8_CD57_CD101	Percent of CD8	48.85	(7.21, 70.95)	43.95	(3.76, 70.62)
CD8_CD57_CX3CR1	Percent of CD8 CD57	49.9	(42.1, 59.47)	51.3	(40.9, 59.2)
CD8_Tinflamm	Percent of CD8	14.9045	(9.48, 19.41)	14.0302	(8.21, 20.98)
CD4 CD8 ratio	Ratio	1.13974	(0.82, 1.55)	1.15298	(0.6, 1.4)
