# Supplementary material for: Frailty in People with HIV Is Linked to Inflammation, Bone Health, and T-Cell Exhaustion
Source: J Infect Dis. 2026 Feb 6;233(6):995–1004. doi: 10.1093/infdis/jiag046 (PMC13154846; doi:10.1093/infdis/jiag046)
Supplement: jiag046_Supplementary_Data [file jiag046_supplementary_data.zip › Freeman Supp Table S6R.xlsx]

## Sheet: Table S6
	Model 1				Model 2				Model 3
T cell phenotype	Effect Size	95% CI	P	Psummary	Effect Size	95% CI	P	Psummary	Effect Size	95% CI	P	Psummary
CD4_TIGIT	0.712029	(0.36, 1.08)	0.0002	***	0.610533	(0.27, 0.97)	0.0008	***	0.566534	(0.21, 0.94)	0.0027	**
CD4_PD1	0.673697	(0.32, 1.04)	0.0003	***	0.636662	(0.29, 1)	0.0005	***	0.628299	(0.26, 1.01)	0.0013	**
CD8_CX3CR1-CCR7-	0.564779	(0.21, 0.93)	0.0025	**	0.539743	(0.19, 0.9)	0.0032	**	0.468881	(0.1, 0.85)	0.0144	*
CD4_Tem	0.561839	(0.21, 0.93)	0.0026	**	0.53562	(0.18, 0.9)	0.0041	**	0.502114	(0.12, 0.89)	0.0113	*
CD4_CX3CR1-CCR7-	0.545631	(0.19, 0.91)	0.0034	**	0.550729	(0.19, 0.92)	0.0036	**	0.520228	(0.14, 0.91)	0.0089	**
CD4_Tcm	0.352624	(-0.01, 0.72)	0.0559	ns	0.308994	(-0.06, 0.68)	0.0979	ns	0.268592	(-0.12, 0.66)	0.1704	ns
CD4_TCF1+TOX+	0.341669	(-0.03, 0.71)	0.0685	ns	0.345125	(-0.01, 0.7)	0.0514	ns	0.34658	(-0.02, 0.72)	0.0635	ns
CD8_Tcm	0.338146	(-0.03, 0.7)	0.0665	ns	0.337546	(-0.03, 0.71)	0.0705	ns	0.27969	(-0.11, 0.67)	0.1553	ns
CD8_TCF1+TOX+	0.335164	(-0.04, 0.71)	0.0748	ns	0.370702	(0.02, 0.73)	0.0414	*	0.350482	(-0.03, 0.73)	0.0671	ns
CD4_TCF1-TOX+	0.331577	(-0.04, 0.71)	0.0776	ns	0.324428	(-0.05, 0.7)	0.0886	ns	0.33055	(-0.07, 0.73)	0.1005	ns
CD8	0.290166	(-0.08, 0.66)	0.1146	ns	0.245621	(-0.12, 0.61)	0.1799	ns	0.0967481	(-0.28, 0.47)	0.6079	ns
CD4_p16	0.282352	(-0.09, 0.66)	0.1319	ns	0.220701	(-0.14, 0.58)	0.2181	ns	0.213413	(-0.16, 0.59)	0.2547	ns
CD8_Tem	0.252449	(-0.11, 0.62)	0.1693	ns	0.243816	(-0.1, 0.59)	0.1622	ns	0.169351	(-0.2, 0.54)	0.357	ns
CD8_TCF1-TOX+	0.233697	(-0.14, 0.61)	0.2114	ns	0.275186	(-0.1, 0.65)	0.1467	ns	0.331098	(-0.06, 0.73)	0.096	ns
CD8_TIGIT	0.232077	(-0.13, 0.6)	0.2062	ns	0.220669	(-0.15, 0.6)	0.2396	ns	0.245297	(-0.16, 0.65)	0.2215	ns
CD8_Temra	0.208544	(-0.16, 0.58)	0.2557	ns	0.194565	(-0.18, 0.57)	0.3005	ns	0.221112	(-0.18, 0.62)	0.2685	ns
CD8_CD57+CD28-	0.179177	(-0.19, 0.55)	0.3283	ns	0.13747	(-0.23, 0.51)	0.4549	ns	0.116049	(-0.28, 0.51)	0.5551	ns
CD4_CD57_CX3CR1	0.159282	(-0.21, 0.53)	0.3848	ns	0.195978	(-0.17, 0.56)	0.2879	ns	0.208169	(-0.18, 0.6)	0.2824	ns
CD4_Tinflamm	0.151436	(-0.22, 0.52)	0.4085	ns	0.145557	(-0.23, 0.52)	0.4325	ns	0.112093	(-0.28, 0.5)	0.5663	ns
CD8_PD1	0.149322	(-0.22, 0.52)	0.4153	ns	0.148008	(-0.21, 0.51)	0.4076	ns	0.174428	(-0.21, 0.56)	0.3616	ns
CD8_CD57+CD28+	0.135094	(-0.23, 0.5)	0.4608	ns	0.0979082	(-0.27, 0.47)	0.5951	ns	0.0428261	(-0.35, 0.43)	0.826	ns
CD4_TCF1+TOX-	0.0871933	(-0.29, 0.46)	0.6396	ns	0.132707	(-0.21, 0.48)	0.4395	ns	0.24074	(-0.12, 0.6)	0.1809	ns
CD8_p16	0.0829088	(-0.29, 0.46)	0.6565	ns	0.0826717	(-0.28, 0.45)	0.6493	ns	0.062997	(-0.32, 0.45)	0.7417	ns
CD4_CX3CR1+CCR7-	0.0818263	(-0.28, 0.45)	0.6548	ns	0.057024	(-0.32, 0.43)	0.7589	ns	0.0616074	(-0.33, 0.45)	0.7536	ns
CD4_CD57-CD28-	0.0607066	(-0.31, 0.43)	0.7401	ns	0.0502099	(-0.32, 0.42)	0.7852	ns	0.00510484	(-0.39, 0.4)	0.9792	ns
CD8_CX3CR1+CCR7-	0.0536744	(-0.31, 0.42)	0.7693	ns	0.0625755	(-0.31, 0.43)	0.735	ns	0.0775489	(-0.31, 0.46)	0.6868	ns
CD4_Temra	0.0413504	(-0.33, 0.41)	0.8212	ns	0.0271067	(-0.35, 0.4)	0.8847	ns	0.0742334	(-0.33, 0.47)	0.7098	ns
CD8_CD57-CD28-	0.0207466	(-0.35, 0.39)	0.9097	ns	0.0179938	(-0.36, 0.39)	0.9231	ns	0.0484969	(-0.34, 0.44)	0.8046	ns
CD4_CD57+CD28+	0.0104573	(-0.36, 0.38)	0.9544	ns	-0.181168	(-0.4, 0.33)	0.8416	ns	-0.0620337	(-0.45, 0.32)	0.7482	ns
CD4_CD57-CD28+	-0.0117678	(-0.38, 0.35)	0.9487	ns	0.0193504	(-0.35, 0.39)	0.9165	ns	0.0356105	(-0.36, 0.43)	0.8553	ns
CD8_Tinflamm	-0.0351683	(-0.4, 0.33)	0.8476	ns	-0.0213675	(-0.39, 0.35)	0.9078	ns	-0.0162299	(-0.4, 0.37)	0.9324	ns
CD8_CD57_CX3CR1	-0.0641667	(-0.43, 0.3)	0.7259	ns	-0.0224804	(-0.39, 0.34)	0.9018	ns	0.0297023	(-0.35, 0.41)	0.876	ns
CD4_CD57_CD101	-0.0712515	(-0.44, 0.3)	0.697	ns	-0.0829528	(-0.45, 0.28)	0.6475	ns	-0.0206316	(-0.41, 0.36)	0.9146	ns
CD4_CD57+CD28-	-0.0813276	(-0.45, 0.29)	0.6568	ns	-0.115095	(-0.49, 0.26)	0.5372	ns	-0.0637699	(-0.46, 0.33)	0.7447	ns
CD8_TCF1+TOX-	-0.103445	(-0.48, 0.27)	0.5789	ns	-0.079027	(-0.45, 0.29)	0.6673	ns	-0.00529946	(-0.39, 0.38)	0.9779	ns
CD8_CD57-CD28+	-0.123556	(-0.49, 0.24)	0.5	ns	-0.0955768	(-0.47, 0.28)	0.6085	ns	-0.102101	(-0.5, 0.29)	0.6034	ns
CD8_TCF1-TOX-	-0.124779	(-0.5, 0.25)	0.5032	ns	-0.176876	(-0.52, 0.17)	0.3083	ns	-0.263507	(-0.63, 0.1)	0.1474	ns
CD8_CD57_CD101	-0.140959	(-0.51, 0.23)	0.4417	ns	-0.207748	(-0.56, 0.15)	0.2398	ns	-0.169107	(-0.54, 0.21)	0.3669	ns
CD8_CD101	-0.16416	(-0.53, 0.2)	0.3704	ns	-0.208083	(-0.57, 0.15)	0.2491	ns	-0.151616	(-0.53, 0.23)	0.4278	ns
CD4_TCF1-TOX-	-0.199229	(-0.57, 0.17)	0.2854	ns	-0.242578	(-0.59, 0.1)	0.1596	ns	-0.349812	(-0.71, 0.01)	0.053	ns
CD4_CX3CR1+CCR7+	-0.21338	(-0.58, 0.15)	0.2449	ns	-0.217375	(-0.59, 0.16)	0.2465	ns	-0.189011	(-0.59, 0.21)	0.3453	ns
CD4	-0.254435	(-0.62, 0.11)	0.1661	ns	-0.215155	(-0.58, 0.15)	0.241	ns	-0.093455	(-0.48, 0.29)	0.6251	ns
CD4_CD101	-0.255812	(-0.62, 0.11)	0.1638	ns	-0.261206	(-0.63, 0.11)	0.1584	ns	-0.120624	(-0.5, 0.26)	0.528	ns
CD4 CD8 ratio	-0.266629	(-0.63, 0.1)	0.1469	ns	-0.256832	(-0.63, 0.11)	0.1648	ns	-0.133105	(-0.52, 0.25)	0.4872	ns
CD4_CX3CR1-CCR7+	-0.480891	(-0.85, -0.12)	0.0096	**	-0.473695	(-0.84, -0.11)	0.0115	*	-0.451547	(-0.85, -0.07)	0.0237	*
CD8_CX3CR1+CCR7+	-0.49003	(-0.86, -0.13)	0.0083	**	-0.444292	(-0.79, -0.11)	0.0103	*	-0.422251	(-0.79, -0.07)	0.0222	*
CD8_CX3CR1-CCR7+	-0.51819	(-0.88, -0.16)	0.0053	**	-0.506108	(-0.86, -0.17)	0.0045	**	-0.45778	(-0.83, -0.1)	0.0151	*
CD8_naive	-0.551115	(-0.92, -0.19)	0.0031	**	-0.527335	(-0.87, -0.19)	0.0027	**	-0.474397	(-0.84, -0.12)	0.0108	*
CD4_naive	-0.689107	(-1.06, -0.33)	0.0003	***	-0.635776	(-1, -0.28)	0.0006	***	-0.60708	(-0.99, -0.23)	0.0019	**
