# Supplementary material for: Frailty in People with HIV Is Linked to Inflammation, Bone Health, and T-Cell Exhaustion
Source: J Infect Dis. 2026 Feb 6;233(6):995–1004. doi: 10.1093/infdis/jiag046 (PMC13154846; doi:10.1093/infdis/jiag046)
Supplement: jiag046_Supplementary_Data [file jiag046_supplementary_data.zip › Freeman Supp Table S7R.xlsx]

## Sheet: Table S7
	Model 4 (Model 3 + smoking)
T cell phenotype	Effect Size	95% CI	P	Psummary
CD4_TIGIT	0.534865	(0.17, 0.90)	0.0043	**
CD4_PD1	0.647305	(0.27, 1.03)	0.001	***
CD8_CX3CR1-CCR7-	0.475415	(0.10, 0.85)	0.0138	*
CD4_Tem	0.505758	(0.12, 0.90)	0.0114	*
CD4_CX3CR1-CCR7-	0.516744	(0.13, 0.91)	0.0099	**
CD4_Tcm	0.242295	(-0.14, 0.63)	0.2156	ns
CD4_TCF1+TOX+	0.338032	(-0.03, 0.71)	0.0725	ns
CD8_Tcm	0.248033	(-0.14, 0.63)	0.2049	ns
CD8_TCF1+TOX+	0.353546	(-0.03, 0.73)	0.0671	ns
CD4_TCF1-TOX+	0.317871	(-0.08, 0.72)	0.1166	ns
CD8	0.0976858	(-0.28, 0.47)	0.6075	ns
CD4_p16	0.224247	(-0.15, 0.60)	0.2349	ns
CD8_Tem	0.161049	(-0.20, 0.53)	0.3846	ns
CD8_TCF1-TOX+	0.339364	(-0.05, 0.73)	0.0907	ns
CD8_TIGIT	0.267885	(-0.13, 0.66)	0.183	ns
CD8_Temra	0.267485	(-0.12, 0.65)	0.1725	ns
CD8_CD57+CD28-	0.145786	(-0.24, 0.53)	0.4572	ns
CD4_CD57_CX3CR1	0.241232	(-0.14, 0.62)	0.2102	ns
CD4_Tinflamm	0.142645	(-0.24, 0.53)	0.4638	ns
CD8_PD1	0.172676	(-0.21, 0.55)	0.3707	ns
CD8_CD57+CD28+	0.0532715	(-0.33, 0.44)	0.7861	ns
CD4_TCF1+TOX-	0.241074	(-0.12, 0.60)	0.1842	ns
CD8_p16	0.082055	(-0.30, 0.46)	0.6689	ns
CD4_CX3CR1+CCR7-	0.0996693	(-0.28, 0.48)	0.6076	ns
CD4_CD57-CD28-	0.0228315	(-0.37, 0.41)	0.9074	ns
CD8_CX3CR1+CCR7-	0.112885	(-0.26, 0.49)	0.5538	ns
CD4_Temra	0.108723	(-0.28, 0.50)	0.5833	ns
CD8_CD57-CD28-	0.0712227	(-0.32, 0.46)	0.7169	ns
CD4_CD57+CD28+	-0.0494059	(-0.43, 0.34)	0.7994	ns
CD4_CD57-CD28+	0.00853219	(-0.38, 0.39)	0.9651	ns
CD8_Tinflamm	0.0403919	(-0.34, 0.42)	0.833	ns
CD8_CD57_CX3CR1	0.0526387	(-0.32, 0.43)	0.7824	ns
CD4_CD57_CD101	-0.0230218	(-0.41, 0.36)	0.9056	ns
CD4_CD57+CD28-	-0.0293285	(-0.41, 0.35)	0.88	ns
CD8_TCF1+TOX-	-0.00335877	(-0.39, 0.38)	0.9861	ns
CD8_CD57-CD28+	-0.136958	(-0.52, 0.25)	0.4828	ns
CD8_TCF1-TOX-	-0.270229	(-0.63, 0.09)	0.1407	ns
CD8_CD57_CD101	-0.180067	(-0.55, 0.19)	0.3402	ns
CD8_CD101	-0.157907	(-0.54, 0.22)	0.4127	ns
CD4_TCF1-TOX-	-0.346471	(-0.70, 0.01)	0.0575	ns
CD4_CX3CR1+CCR7+	-0.151314	(-0.54, 0.24)	0.4451	ns
CD4	-0.103796	(-0.48, 0.28)	0.5903	ns
CD4_CD101	-0.120489	(-0.50, 0.26)	0.532	ns
CD4 CD8 ratio	-0.147521	(-0.53, 0.23)	0.4441	ns
CD4_CX3CR1-CCR7+	-0.467057	(-0.86, -0.07)	0.0201	*
CD8_CX3CR1+CCR7+	-0.436669	(-0.80, -0.07)	0.0187	*
CD8_CX3CR1-CCR7+	-0.493211	(-0.86, -0.13)	0.0083	**
CD8_naive	-0.511128	(-0.87, -0.15)	0.0056	**
CD4_naive	-0.611874	(-0.99, -0.23)	0.0019	**
